# Supplementary material for: Closing Sexual Health Service Gaps With a New Service Model in Germany: Performance of an on-Site Integrated, Cross-Sectoral, Low Threshold Sexually Transmitted Infections/HIV Counseling and Treatment Service
Source: Front Public Health. 2022 Apr 25;10:793609. doi: 10.3389/fpubh.2022.793609 (PMC9082412; doi:10.3389/fpubh.2022.793609)
Supplement: Supplementary file 1 [file Data_Sheet_1.xlsx]

## Sheet: Database
plz	q10	q20	q270	q280	q300	q31	q220_s	q50	q61	datum1v	q70_s_1	q70_s_2	q70_s_3	q70_s_4	q70_s_5	q71a_s	q71b_s	q71c_s	q71d_s	q71e_s	q130_s	q140_s	q182_s	bb_q36	bb_q37	bb_q41	bb_q8	bb_q13_1	bb_q13_2	bb_q13_3	bb_q13_4	bb_q13_5	bb_q13_6	bb_q13_7	bb_q13_8	bb_q46	bb_q47	bb_q29	bb_q28_1	bb_q28_2	bb_q27	bb_q30_1	bb_q30_3	bb_q30_4	antihbs	datum2v	q70_s_1_ii	q70_s_2_ii	q70_s_3_ii
79104	1	1994-03-01	1	3	2	1	1	1		2020-09-21	6					1					1	1		1		1		2	2	2	2	1	1	1	1	1		2	2	1	1	1	1	1	277
79115	1	1997-06-01	1	1	2	1	1	5		2020-09-28	3	3				1	3				1	1			1	1			1		1		1		1	1		1	1	1	2	1	2	1	43
79106	1	1998-01-01	2	1	2	11		1		2020-08-03	8					2					1	1		1		1		1	1	1	1	1	1	1	1	1		2	2	1	1	1	1	1	<10
	1	1994-03-01	1	3	2	1	3	1		2020-11-09	7					3					1	1
79104	1	1997-08-01	1	1	2	2		1		2020-08-03	2					1					1	1		1		1					1				1	1		1	1		2	1	2	1	966
79098	1	1982-09-01	1	2	2	2	5	4		2020-07-20	2	3			2	1	3			2	1	1		1		1					1				1	1		1			1	1	1	1	<10
79219	1	1947-08-01	1	4	2	2	5	5		2020-08-24	4					4					1	1		1		1					1				1	1		1	1	1	1	1	1	1	<10
79249	1	1992-01-01	1	1	2		5	1		2020-09-21	6					3					1	1			1	1			1	1	1		2	2	2	1		2	2	1	2	1	2	1	>1000
79108	1	1997-04-01	1	1	2	1	5	1		2020-11-16	3	1	1	1	1	3					1	1			1	1				1	1			1	1	1		1	1	1	2	1	2	1
79115	1	1994-03-01	1	1	2	3	5	5		2020-06-16	3	5	1	1	1	3	5				1	1		1		1		1	1	1	1	1	1	1	1	1		2	2	1	2		2	1	216
79102	1	1995-04-01	1	1	2	2	5	1		2020-10-06	2	1	1	1	1	2					1	1
CH4310	1	1990-08-01	1	4	1	1	4	1		2020-06-15	6	1	1	1	1	1					1	1		1		1			1	1	1		1	1	1	1		2	2	1	2		2	1	647
79102	1	1988-05-01	2	4	2		1	5		2020-06-08	3					2					1	1		1		1				1	1			1	1			2	2	1	2		2	1	702
79110	1	1997-11-01	1	4	2		1	1		2020-07-21	5					1					1	1		1		1				1	1			1	1	1		1	1		1	1	1	1	<10
	1	1999-01-01	1	1	2		1	1		2021-02-02	2	1	2	1	1	1		2			1	1		1		1		1				1									2	1	2	1	>1000
	1	1994-11-01	1	1	2	2	5	5		2021-01-25	2	3				2	2				1	1			1	1		1	1			1	1									1	2	1	>1000
79098	1	1973-11-01	1	4	2		5	1		2020-06-02	7					2					1	1		1		1		1		1	1	1		1	1			2	2	1	2		2	1	204
79102	1	1996-06-01	1	1	2	2	5	1		2020-06-02	4	1	1	1	1	1					1	1		1		1				1	1			1	1			2	1		1		1	1	<10
79110	1	1993-08-01	1	4	2	1	4	1		2020-09-07	4					1					1	1		1		1				1	1			1	1
79104	1	1989-12-01	1	4	2	2	1	1		2020-11-02	4	1	1	1	1	3					1	1		1		1		1	1	1	1	2	2	2	2	1		2	2	1	2	1	2	1
79114	1	1982-06-01	1	3	2	11	7	1		2020-07-21	6					3					1	1		1		1		1				1				1		1	1		2	1	2	1	757
	1	1991-01-01	4	4	2		3	1		2020-11-23	3										1	1	3
79108	1	1999-04-01	1	1	2		5	5		2020-09-28	2	2				2					1	1		1		1		1	1	1	1	1	1	1	1	1		2	2	1	2	1	2	1	144
79106	1	1987-03-01	3	4	2	1	4	5		2020-08-24	6	2	1			3	1				1			1		1		1	1			1	1			1		2	2	1	2	1	2	1	172
79100	1	1953-10-01	8	4	2	2	6	5		2020-10-20	7					7					1	1			1	2	1				1				1	1		2	2	1	1	1	1	1
79585	1	1958-12-01	1	3	2	9	1	1	1	2020-11-16	3					3					1	1		1					1	1	1		1	1	1
79674	1	1992-01-01	1	1	2		5	1		2020-09-22	6					3					1	1			1	1			1	1	1		2	2	2	1		2	2	1	2	1	2	1
79098	1	1995-05-01	1	4	2		1	1		2020-10-05	2					2					1	1																							<10
79098	1	1991-03-01	1	4	2	6	1	5		2020-05-19	2	4	1	1	1	2	3				1	1		1		1				1	1			1	1	1		2	2	1	2		2	1	65
79100	1	1996-01-01	4	1	2		4	5		2020-05-18	5	1				1					1	1	4			1
79106	1	1992-07-01	4	4	2	4	5	1		2020-07-06	6					1					1	1		1		2	2		1	1	1		1	1	1			2	2	1	1	1	1	1	<10
79102	1	1991-12-01	1	3	2		1	5	1	2020-06-22	2	1	1	1	1						1	1		1		1			1	1	1		1	1	1	1		1	1		2		2	1	>1000
79106	1	1996-08-01	2	1	1		3	1		2020-11-16	6					3					1	1		1					3	3	3		1	1	1
79115	1	1998-08-01	1	1	2		1	5		2020-06-22	1	1	1	1	1						1	1		1		1			1		1		1		1	1		1	1		1		2	1	<10
79115	1	1991-04-01	1	4	2	2	5	1		2020-08-10	6										1	1		1		1			1		1		1		1	1		2	2	1	2	1	2	1	56
	1	1963-06-01	2	3	2	3	1	5		2021-02-08	3	1	1	1	1	2					1	1
79108	1	1997-10-01	1	1	2	1	5	1		2020-06-15	6	1	1	1	1	1					1	1		1		1			1		1		1		1	1		1	1		2		2	1	23
79111	1	1996-04-01	1	1	2		5	5		2020-08-10	1	3					1				1	1		1		1					1				1						1	1	1	1	<10
79106	1	1996-06-01	1	3	2	1	4	1		2020-06-08	2					1					1	1		1		1		1	1	1	1	1	1	1	1			1	1		2		2	1	323
CH-4057	1	1979-09-01	1	4	2	5	1	5		2020-10-19	1	5					1				1	1			1	1					1				1	1		1	1	1	2	1	2	1
79848	1	1969-10-01	1	3	2	2	5	1		2020-08-17	2					2					1	1		1		1		1			1	1			1	1		2	2	1	2	1	2	1	29
79108	1	1964-06-01	1	2	2		5	1		2020-10-12	7	1	1	1	1						1	1
79106	1	1983-12-01	1	3	2	1	5	1		2020-11-03	5										1	1		1		1			3	3			3	3		1		1	1	1	2	1	2	1
	1	1964-01-01	1	3	2		1	1		2020-05-04	2					2					1	1		1		1		1	1			1	1					2	2	1	2		2	1	129
79098	1	1997-03-01	1	3	2		4	5	1	2020-05-25	8	4				8	1				1	2		1		1		1	1	1	1	1	1	1	1	1		2	2	1	2		2	1	11
79111	1	1997-11-01	1	3	2		1	1		2020-06-22	5	1	1	1	1	3					1	1		1		1			1	1	1		1	1	1	1		2	1		2		2	1	24
79346	1	1990-01-01	1	3	2	1	5	1		2020-05-04	5					2					1	1		1		1		1	1			1	1					2	2	1	2		2	1	>1000
79104	1	1994-10-01	1	1	2		1	1	1	2020-06-22	1	1	1	1	1						1	1		1		1			1	1	1		1	1	1	1		2	2	1	1		2	1	<10
79104	1	1994-06-01	8	1	2	1	5	1		2020-09-21	7					2					1	1		1		1		1	1	1	1	2	2	2	2	1		2	2	1	2	1	2	1	52
79211	1	1977-11-01	1	4	2		4	1		2020-09-28	7					5					1	1			1	1		1	1	1	1	2	2	2	2
8038	1		1					1	1	2020-08-18												1		1		2	2			1	1			1	1	1		2	2	1	2	1	2	1	>1000
79100	1	1998-02-01	1	1	2		1	5		2020-05-25		3					1				1	1		1		1					1				1						1		1	1	<10
79353	1	1979-11-01	1	4	2	2	5	1		2020-05-18	2											1																							70
79111	1	1987-12-01	1	4	2		1	5		2020-06-15	3	3	1	1	1	1	3				1	1		1		1					1				2	1		2	2	1	2		2	1	>1000
79235	1	1986-04-01	1	1	2	1	4	1		2020-06-08	3					1					1	1			1	1		1		1	1	1		1	1	1					2		2	1
79104	1	1995-05-01	1	4	2	1	3	1		2020-10-26	5	1	1	1	1	2					1	1
70435	1	1991-09-01	4	3	2	1	3	1		2020-05-25	8					3					1	1			1	1		1		1	1	1		1	1	1		2	2		2		2	1		2020-06-08	8
79692	1	1987-07-01	1	4	2	1	4	5		2020-07-21	6	1	1	1	1						1	1	7			1		1				1				1
79114	1	1985-11-01	1	3	2	1	3	1		2020-05-19	7					4					1	1	6		1	1		1		1	1	1		1	1	1										2020-08-18
79106	1	2002-10-01	1	1	2		1	5		2020-09-22	1	2	1	1	1		2				1	1																							>1000
	1	1982-01-01	4	4	2	1	3	1		2020-05-05																																				2020-08-18	3
CH4052	1	1975-08-01	2	4	2	1	3	1		2020-05-25	8										1	1	8		1	1		1		1	1	1		1	1	1										2020-09-28	8
	1	1983-04-01	1	4	2	1	3	1		2021-01-25	7					5					1	1	6		1	1		1				1
79713	1	1967-04-01	1	3	2		3	1		2020-05-25	3										1	1	7		1	1		1		1	1	1		1	1
79312	1	1974-06-01	1	4	1	1	4	1		2020-05-05	6	1	1	1	1	1					1	1	8	1		1		1		1	1	1		1	1	1										2020-11-03	3	1	1
79104	1	1972-08-01	1	4	2		5	6		2020-09-22	4	3				4	2				1	1			1	1			1		1		1		1	1		2	2	1	2	1	2	1	>1000
79100	1	1974-02-01	1	4	2	1	4	1		2020-08-24	7	1	1	1	1						1	1	7		1	1		1		1	1	1		1	1											2020-11-09	7	1	1
79713	1	1983-01-01	1	3	2	1	3	1		2020-06-02	4	1	1	1	1						1	1	8		1	1		1		1	1	1		1	1	1										2020-08-24	3
77977	1	1987-10-01	1	3	2		5	1		2020-08-10	7					3					1	1	8		1	1		1				1				1										2020-11-09	4
79108	1	1963-08-01	1	3	2	1	3	1		2020-06-16	4	1	1	1	1	4					1	1	6	1		1		1		1	1	1		1	1	1
79713	1	1971-11-01	1	4	2	1	3	1		2020-05-25	6	1	1	1	1	6					1	1	7		1	1		1		1	1	1		1	1
79111	1	1976-07-01	1	4	2	1	4	1		2020-08-18	8					7					1	1	8		1	2	1	1				1				1
	1	1998-06-01	1	1	2	1	4	1		2020-09-08	5	1	1	1	1	1					1	1	9		1	1		1		1	1	1		1	1
79104	1	1989-05-01	1	3	2	1	3	1		2020-05-11	4					5					1	1	8	1		1		1		1	1	1		1	1	1
79106	1	1968-05-01	8	3	1	1	4	5		2020-07-13	8	2				6	1				1	1	7		1	1		1				1				1		2	2	1	2	1	2	1	138
79102	1	1997-08-01	4	1	2	1	4	1		2020-06-22	4					4					1	1	8
77654	1	1983-03-01	1	4	2	1	4	1		2020-10-12	7	1	2	1	1	7		2			1	1	8
79249	1	1993-02-01	6	1	2	1	5	1		2020-07-07	4	1	1	1	1	1					1	1			1	1		1				1				1		2			1	1	1	1
79012	1	1987-05-01	1	4	2	1	3	1		2020-05-19	8	1	1	1	1	7					1	1	8		1	1		1		1	1	1		1	1	1
79576	1	1986-04-01	2	3	2	1	3	1		2020-05-11	6					4					2	1	8		1	1		1		1	1	1		1	1	1		2			2		2	1		2020-11-09	7
79108	1	1973-01-01	1	3	2	1	4	1		2020-06-16	5	1	1	1	1	2					1	1	3	1		1			1				1			1					2		2	1
79189	1	1987-01-01	1	3	2	1	3	1		2020-10-20	8					8					1	1	8
79365	1	1990-08-01	1	4	2	1	3	1		2020-06-08	5					2					1	1	4		1	1		1		1	1	1		1	1	1
79312	1	1990-01-01	1	3	2	1	4	1		2020-06-16	4					2					1	1	1	1		1		1		1	1	1		1	1	1					2		2	1
79639	1	1981-10-01	1	4	2	1	4	1		2020-05-25	3					3					1	1	8		1	2	2	1		1	1	1		1	1	1
4410	1	1978-07-01	2	3	1		5	1		2020-09-28	6					5					1	1																							441
	1	1995-04-01	5	1	2	1	3	5
	1	1991-12-01	1	3	2		2	5		2021-02-08	2	1				2					1	1
79249	1	1981-11-01	1	4	2	1	4	1		2020-10-20	7					4					1	1	7
77652	1	1989-08-01	1	3	2	1	3	1		2020-06-08	7					7					1	1	8		1	1		1		1	1	1		1	1	1
79106	1	1977-10-01	1	4	2	1	4	1		2020-11-03	4					4					1	1	8
79189	1	1987-01-01	1	4	2	1	3	1		2020-05-05	8					7					1	1	7	1		1		1		1	1	2		2	2	1
79100	1	1983-06-01	1	4	2	1	3	1		2020-07-21	8	1	1	1	1	8					1	1	8		1	2	1	1				1				1
79100	1	1980-09-01	1	4	2		4	1		2020-10-06	4	1	1	1	1	3					1	1	7
79576	1	1984-08-01	1	4	2	1	4	1		2020-05-25	4	1	1	1	1	4					1	1	6		1	1		1		1	1	1		1	1	1
79618	1	1968-01-01	1	4	2	1	4	1		2020-09-28		1	1	1	1	2					1	1																							494
79108	1	1984-10-01	1	3	2	1	4	1		2020-08-10	6					6					1	1	8		1	1		1				1				1
79258	1	1973-03-01	1	3	2	2	5	1		2020-07-07	6	1	1	1	1	3					1	1			1	1		1				2				1		2			1	1	2	1
79110	1	1990-12-01	1	4	2	1	3	1		2020-05-05	8					2					1	1	7	1		1		2		2	2	2		2	2	1										2020-08-24	7
79591	1	1991-01-01	4	4	2	1		1		2020-08-04	4					4					1	1	8
79244	1	1989-03-01	1	3	2		5	1		2020-07-07	7										1	1			1	1		1				1				1		1			1	1	1	1
79541	1	1971-10-01	1	4	2	1	3	1		2020-05-25	8					7					1	1	8		1	1		1		1	1	1		1	1											2020-09-28	8
79585	1	1968-09-01	1	4	2	1	4	1		2020-07-21	8					2					1	1			1	2	2	1				2				1		2			1	1	1	1
79100	1	1988-01-01	1	4	2	1	4	1		2020-05-25	6	1	1	1	1	6					1	1	8		1	1		1		1	1	2		2	2	1		2	2							2020-08-24	4	1	1
79110	1	1982-05-01	7	4	2	1	4	1		2020-05-19	8	1	1	1	1						1	1	7		1	1		1		1	1	1		1	1										64
79098	1	1971-11-01	1	4	2		7	1		2020-07-27	5					2					1	1	9																						>1000
78054	1	1978-12-01	1	3	2	1	3	1		2020-05-25	4	1	1	1	1	4					1	1	8		1	1		1		1	1	1		1	1	1										2020-08-24	3	1	1
79106	1	1987-06-01	3	4	2	1	3	5		2020-10-06	7	3				3	2				1	1
79115	1	1964-06-01	1	3	2	1	4	1		2020-06-08	1										1	1	7		1	1		1		1	1	1		1	1	1										2020-09-07	6
77972	1	1975-09-01	1	3	2	1	3	1			7					7					1	1	8	1	1	1		1		1	1	1		1	1
79235	1	1967-10-01	1	3	2		1	1		2020-10-20	5					2					1	1
79780	1	1969-11-01	2	3	2	1	3	1		2020-06-02	2					2					1	1	8		1	1		1		1	1	1		1	1	1
79206	1	1971-04-01	1	3	2		4	1		2020-06-16	3					1					1	1	1	1		1		1	3	1	1	1	3	1	1	1
79104	1	1994-05-01	1	1	2	1	5	1		2020-10-06	6					6					1	1
79100	1	1998-10-01	1	1	2	1		1		2020-08-04	8				2	7					1	1	1		1	2	1	1				1				1
F-68330	1	1987-09-01	1	4	2	1	4	1		2020-06-22	4					1					1	1	7																							2020-09-28	4
79104	1	1997-04-01	1	4	2		5	1		2020-10-26	7					2					1	1
79106	1	1984-08-01	1	4	2	1	4	1		2020-11-03	4	1	1	1	1	4					1	1	8
79331	1	1964-02-01	1	4	2		3	5		2020-06-02	3	1	3			2		1			1	1	7	1		1		1		1	1	1		1	1										>1000
79098	1	1970-05-01	1	3	2		3	1		2020-07-27											1	1
79576	1	1991-02-01	1	3	2		3	5		2020-07-13	8	4				1	4				1	1			1	1		2				1				1		1			1	1	2	1		2020-07-21	8	4
77977	1	1987-10-01	1	3	2	1	4	1		2020-07-21	7	1	1	1	1	4					1	1	7		1	1		1				1
79618	1	1971-02-01	1	3	2	1	3	1		2020-05-11	7	1	1	1	1	7					1	1	8		1	1		1		1	1	1		1	1	1										2020-08-24	8	1	1
79312	1	1988-06-01	1	4	2		4	5	1	2020-10-12	3					1					1	1																							<10
79098	1	1997-06-01	5	4	2		3	1		2020-05-19	8					6					1	2			2	1		1		1	1	1		1	1	1		2	2	1	2		2	1
79115	1	1995-04-01	2	4	2	1	2	1		2020-10-20	8					8					1	1																							<10
76351	1	1982-02-01	1	3	2	1	3	1		2020-05-25	7					7					1	1	8		1	2	2	1		1	1	1		1	1	1										2020-08-24	4
79692	1	1985-08-01	1	3	2		4	1		2020-07-21	7	1	1	1	1	4					1	1	7		1	1		1				1				1					2	1	2	1
79189	1	1997-08-01	1	1	2	1	2	1		2020-06-16	4					2					1	1																								2020-08-04	3
	1	1994-11-01	1	4	2	1	4	1		2021-02-02	3	1	1	1	1	2					1	1	8		1	1		1				1				1					2	3	2	3
79100	1	1988-09-01	2	4	2	1	4	1		2020-07-07	5					3					1	1			1	1		1				1				1		2			1	1	1	1
79102	1	1985-07-01	1	4	2		4	1		2020-09-28	7					3					1	1
	1	1989-02-01	1	4	2	1	4	1		2021-01-25	7					7					1	1	8		1	1		1				1					1
79106	1	1992-05-01	1	2	2	1	3	1		2020-05-19	7					1					1	1	7		1	1		1		1	1	1		1	1	1										2020-08-18	6
	1	1993-02-01	6	1	2	1	3	1		2020-11-09	3	1	1	1	1	2					1	1	4
2577	1	1985-10-01	2	4	1	1	4	1		2020-09-28	7					1					1	1																							118
	2	1996-03-01	1	4	2	2	4	3		2021-02-02	5					5					1	1			1	1					1				1						2	1	2	1
79111	2	1986-01-01	4	4	2	7	3	3		2020-05-04	2					2					1	1		1		1			1		1		1		1						2		2	1	169
79106	2	1992-08-01	2	4	2	1	5	3		2020-06-02	3	1	1	1	1	3					1	1		1		1					1				1						1		1	1	<10
79112	2	1992-06-01	1	1	2		1	3		2020-07-07	2					2					1	1		1		1					1				1						2	1	2	1	244
79102	2	1986-05-01	1	4	2	8	1	3		2020-10-05	2	1	1	1	1	2					1	1																							>1000
79106	2	1995-05-01	1	1	2	3	4	3		2020-08-24	2	1	1	1	1	2					1	1		1		1					1				1						2	1	2	1	>1000
79106	2	1995-09-01	1	1	2		3	5		2020-11-23	6	1				5					1	1		1		1		1	1	1	1	1	1	1	1						1	1	2	1
	1	1983-05-01	1	4	2		1	3		2020-12-08	1	2	1	1	1		2				1	1		1		1					1				1			1	1	1		1	2	1	882
79822	1	2001-01-01	1	1	2		1	3		2020-06-22		4					3				2	1		1		1			1		1		1		1						1		1	1	<10
79100	2	1996-11-01	1	1	2			3	1	2020-08-04	6					4					1	1		1		1					1				1						1	1	1	1	<10
79110	2	1996-04-01	1	1	2	2	5	5		2020-11-23	2					2					1	1
791012	2	1987-02-01	1	4	2		3	3		2020-06-15	6	2				2	2				1	1		1		1					1				1						1		1	1	<10
79312	1	1987-04-01	1	4	2		1	3	1	2020-10-06		7					3				1	1
79312	2	2000-03-01	1	1	2		2	3		2020-08-10	6					3					1	1		1		1					1				1			1	1
79108	2	1979-10-01	1	3	2	3	5	3		2020-07-20	4					4					1	1		1		1					1				1						2	1	2	1	>1000
79100	1	1992-02-01	1	1	2	1	3	3		2020-05-11		6					2				1	1		1		1					1				1								2	1	56
79100	3	2001-06-01	1	1	2		1	1		2020-07-13	7		2			3		2			1	1		1	1	1			1		1		1		1			2	2	1	2	1	2	1	>1000
79117	2	1996-10-01	1	4	2		1	3		2020-07-13	3					2					1	1		1		1					1				1						2	1	2	1	536
	1	1993-12-01	1	4	2		5	3		2021-02-02		4									1	1			1	1					1				1						1	1	1	1	<10
	2	1997-10-01	1	1	2		1	3		2021-02-08	4					3					1	1
79102	2	1996-06-01	1	1	2		1	3		2020-06-08	2					2					1	1		1		1					1				1						1		1	1	<10
79100	2	1990-01-01	1	4	2		5	3		2020-09-07	7				2	3				1	1			1		1			1		1		1		1						2	1	2	1	>1000
	1	1993-04-01	1	4	1		7	3		2020-08-17		3					1				1	1		1		1					1				1						1	1	1	1	<10
79114	2	1999-04-01	1	1	2		1	3		2020-11-23	3					2					1	1
	2	1991-06-01	3	3	2		5	3		2020-12-08	6					3						1			1	1					1				1			1	1	1	2	1	2	1	597
7909	2	1987-11-01	1	1	2		1	3		2020-09-07	3					2					1	1			1	1					1				1						2	1	2	1	35
79102	2	1996-08-01	1	1	2		1	3		2020-11-02	7					2					1	1		1		1			1		1		1		1						2	1	2	1
79098	2	1999-08-01	1	1	2			3	2	2020-11-09															1	1					1				1						2	1	2	1
	2	1997-11-01	1	1	2	1	3		1	2020-11-02	7													1		1					1				1						2	1	2	1
79102	2	1989-07-01	1			2	5	3		2020-06-02	5					5					1	1		1		1					1				1						2		2	1	>1000
	2	1997-03-01	1	1	2		5	3		2021-01-25	6					3					1	1			1	1			1		1		1		1						1	1	1	1	<10
79106	2	1994-02-01	1	4	2	1	1	3	1	2020-09-22	3	1	1	1	1	2					1	1			1	1					1				1						2	1	2	1	>1000
79114	2	1992-09-01	1	3	2		7	5		2020-08-24	2					2					1	1		1		1					1				1						2	1	2	1	>1000
79114	1	1998-01-01	1	1	2	1		3		2020-08-03		4					1				1	1		1		1			1	1			1	1							2	1	2	1	23
79100	1	1988-04-01	5	4	2	3	5	3		2020-11-16		5					5				1	1			1	1					1				1
79104	2	1991-08-01	1	3	2		4	3		2020-08-24	3	1	1	1	1	1					1	1		1		1					1				1						1	1	2	1	<10
79115	2	1985-12-01	1	3	2	4	1	3		2020-10-19	6					4					1	1			1	1			1		1		2		2						2	1	2	1
79110	2	1997-08-01	1	1	2		1	3	1	2020-11-02	2	1	1	1	1						1	1		1		1					1				1						1	1	1	1
	2	1987-12-01	4	3	2	2	5	5		2021-01-18	6	3				5	3				1	1		1		1			1		1		1		1
79098	2	1984-05-01	2	4	2		1	3	1	2020-10-26	2					2					1	1		1		1					1				2						2	1	2	1
79252	2	1995-04-01	1	3	2		1	3		2020-05-18	6					1					1	1		1		1					1				1						2		2	1	>1000
79112	1	1999-01-01	1	1	2		1	3		2020-07-07		2									1	1		1		1					1				1						2	1	2	1	138
79115	1	1996-01-01	1	4	2	1	4	3		2020-11-16	1	5	1	1	1		3				1	1		1		1												2	2	1	1	1	1	1
79115	1	1992-01-01	1	3	2		1	3		2020-11-09	1	7	1	1	1		4				1	1			1	1			1		1		1		1						1	1	1	1
79100	2	2000-07-01	1	1	2		1	3		2020-05-18	5	1	1	1	1	2					1	1		1		1					1				1						2		2	1	>1000
79115	2	1994-10-01	1	1	2	4	5	3		2020-05-11	4					3					1	1		1		1					1				1						2		2	1	>1000
79104	1	1994-04-01	1	1	2	2	5	3		2020-05-11	1	4	1	1	1		4				1	1		1		1					1				1						1		1	1	<10
63755	1	1995-11-01	1	4	2		1	3		2020-07-27	6										1	1		1		1					1				1						2	1	2	1
79215	2	1976-06-01	1	4	2	1		3		2020-08-04	7					3					1	1		1		1					1				1						2	1	2	1	27
79100	2	1990-09-01	1	1	2	2	5	3		2020-07-20	3										1	1		1		1			1		1		1		1						2	1	2	1	>1000
	2	1985-06-01	1	3	2		1	3	1	2020-12-08	7	1	1	1	1	4					1	2			1	1		1										1	1	1	2	1	2	1	22
79108	1	1983-05-01	2	4	2	8	5	3		2020-11-23		6					2				1	1			1	1			1		1		1		1						2	1	2	1
	2	2000-07-01	1	1	2		4	3		2021-02-01	2					2					1	1		1	1	1					1				1						1	1	1	1	<10
79206	1	1988-02-01	1	4	2		1	3		2020-10-05	1	2	1	1	1		2				1	1
79114	1	1993-02-01	1	1	2	7	1	3		2020-11-23	1	3					1				1	1			1	1			1	1	1		1	1	1	1					2	1	2	1
79106	1	1987-11-01	1	3	2	11	7	3		2020-07-07		8					4				1	1		1		1					1				1						1	1	1	1	<10
79115	2	1983-08-01	1	4	2		1	5	1	2020-07-06	2	2				2	2				1	1		1		1					1				1						1	1	1	1	<10
79114	1	1992-02-01	1	3	2	1	1	3		2020-07-13		6					2				1	1		1		1			1		1		1		1						2	1	2	1	>1000
79108	2	1982-12-01	2	4	2	2	5	3		2020-08-17	3					3					1	1		1		1		1		1	1	1		1	1						2	1	2	1	>1000
22769	2	1978-12-01	1	4	2	1	4	3		2020-05-11	5	1	1	1	1	2					1	1		1		1		1	1	1	1	1	1	1	1
79274	1	2001-01-01	1	1	2		7	3		2020-10-20		2					1				1	1		1		1					1				2						2	1	2	1
79106	2	1984-06-01	2	4	2		5	3		2020-07-06	3					1					1	1		1		1			1		1		1		1						1	1	1	1	<10
79100	2	1998-10-01	1	1	2		1	3		2020-05-04	2					1					1	1		1		1					1				1						2		2	1	>1000
79102	1	1995-09-01	1	1	2		1	3		2020-10-05	1	2	1	1	1		2				1	1																							<10
79106	2	1990-02-01	1	1	2		1	3		2020-11-03	5					2					1	1			1						1				1						1	1	1	1
	2	2001-06-01	1	1	2		1	3		2021-02-01	3					2					1	1		1		1					1				1						1	1	1	1	<10
	1	1988-10-01	1	4	2		5	3		2021-01-19		2					1				1	1		1		1				1	1			1	1						2	1	2	1	362
	1	1997-11-01	1	4	2		1	3		2021-01-19		3					8				1	1			1	1			1		1		1		1	1		2	2	1	2	1	2	1	>1000
79110	1	1998-10-01	1	3	2		1	3		2020-10-26		3					2				1	1		1		1					1				1						1	1	1	1
79115	1	1997-04-01	1	1	2		5	3		2020-09-21		7					2				1	1			1	1					1				1						2	1	2	1	79
79104	1	1996-04-01	1	1	2	2	5	6		2020-10-19	2	4				1	2				1	1			1	1		1		1	1	1		1	1	1		1	1	1	2	1	2	1
79110	1	1993-04-01	1	1	2		1	3		2020-11-23		2					2				1	1
79258	2	1996-12-01	1	3	2		4	3		2020-11-03	3										1	1			1	1					1				1						1	1	1	1
79114	2	1994-04-01	1	1	2	2	5	3		2020-07-13	6					2					1	1		1		1			1		1		1		1						2	1	2	1	>1000
79117	2	1994-05-01	1	4	2		2	3		2020-07-07	4	1	1	1	1						1	1		1		1					1				1
79100	2	1994-06-01	2	4	1	2	4	3		2020-06-15	5					2					1	1		1					1		1		1		1						1		1	1	<10
	1	1995-12-01	1	1	2		5	3		2020-12-14		6					6				1	1			1	1			1		1		1		1			1	1	1	2	1	2	1	>1000
79102	2	1992-05-01	6	4	2		1	3		2020-05-18	3					2					1	1		1		1		3			1				1						2		2	1	915
79111	1	1998-08-01	1	1	2		1	3		2020-07-27		5					2				1	1																							<10
79111	1	1993-03-01	1	4	2		3	3		2020-09-22		3					3				1	1		1		1					1				1						2	1	2	1	>1000
79110	1	1994-12-01	4	4		1	4			2020-06-15	1	3	1	1	1		2				1	1		1		1					1				1						1		1	1	<10
79104	1	1985-05-01	1	4	2		1	3		2020-09-07	1	3	1	1	1		3				1	1			1	1					1				1						2	1	2	1	22
79356	1	1991-02-01	1	3	2		1			2020-07-06	3	1	1	1	1	1					1	1		1		1		3	1	1	1		2	2	2	1		1	1		2	1	2	1	72
79106	2	1995-06-01	1	1	2		5	3	1	2020-11-09	4	1	1	1	1						1	1			1	1					1				1						1	1	1	1
	2	1998-02-01	1	1	2		1	3		2021-01-18	7					2					1	1		1		1			1		1		1		1
79110	2	1987-09-01	1	4	2		7	3		2020-07-13	6					3					1	1		1		1			1		1		1		1						2	1	2	1	>1000
79104	2	1993-04-01	1	4	2		5	3		2020-08-17	7	3				5					1	1			1	1					1				1						2	1	2	1	88
79108	2	2000-02-01	2	1	1		1	3		2020-07-13	2	1	1	1	1	2					1	1		1		1					1				1						2	1	2	1	390
79114	2	1990-10-01	1	1	2	7	4	3		2020-07-06	5	1	1	1	1	1					1	1		1		1					1				2						2	1	2	1	>1000
	2	1993-11-01	1	3	2	2	5	3		2021-02-01	2	1	1	1	1	1					1	1		1		1					1				1						1	1	1	1	<10
79106	2	1996-02-01	1	2	2			5		2020-08-04	5					3					1	1		1		1					1				1						1	1	1	1	<10
79098	2	1996-06-01	1	1	2	2	5	5		2020-11-23	7	1				3					1	1
79100	2	1996-11-01	1	1	2		1	3		2020-08-17	2	1	1	1	1						1	1		1		1					1				1						1	1	1	1	<10
79106	1	1989-08-01	1	4	2		1	3		2020-08-10	1	5	1	1	1		2				1	1		1		1			1		1		1		1						2	1	2	1	>1000
79117	1	1995-08-01	3	1	2			3		2020-10-19		7					5				1	1			1	1					1				1						1	1	1	1
79106	2	1993-07-01	2	2	1	1	4	3		2020-07-21	8	1	1	1	1	3					1	2		1		1			1		1		1		1	1		1	1		2	1	2	1	40
79104	2	1988-10-01	1	4	2	3	2	3		2020-05-25	3					2					1	1		1		1					1				1	1					2		2	1	>1000
79199	1	1988-04-01	1	4	2			3		2020-08-04		4					3				2	1		1		1					1				1
79111	1				2			3		2020-09-21														1		1					1										2	1	2	1	82
	2	1997-05-01	1	1	2	2	5	5		2021-02-02	6					2					1	1			1	1					1				1						2	1	2	1	188
79117	2	1998-07-01	1	1	2	2	5	3		2020-06-15	3	1	1	1	1	2					1	1		1					1		1		1								1		2	1	<10
79106	2	1990-06-01	1	4	2	8	7	3		2020-10-19	4					2					1	1			1	1					1				1						2	1	2	1
77716	1	1989-05-01	2	4	2		1	3		2020-07-27		6					3				1	1		1		1					1				1						2	1	2	1	>1000
79114	2	1988-06-01	1	4	2		1	4	1	2020-08-18	6	3	1	1	1	2	3				1	1		1		1															2	1	2	1	13
79106	2	1980-06-01	1	4	2	8	1	3		2020-05-25	2					2					1	1		1		1					1				1						2		2	1	333
	5	1992-12-01	1	4	2		1	4		2021-02-01	2					1					1	1		1		1					1				1						2	1	2	1	>1000
79106	1	1992-03-01	1	1	2		1	3		2020-08-24	1	5	1	1	1		3				1	3		1		1					1				1						1	1	1	1	<10
79100	2	1999-09-01	1	1	2		1	3	1	2020-08-10	3					2					1	1		1		1					1				1						1	1	1	1	<10
79115	1	1990-05-01	1	3	2	3	7	3		2020-10-05		5					3				1	1
79110	1	1995-09-01	1	4	2		1	3		2020-09-28		7					4				1	1		1		1					1				1						1	1	1	1	<10
79106	1	1991-04-01	1	4	2		7	3		2020-11-02		4					1				1	1		1		1					1				1						2	1	2	1
79102	2	2001-02-01	1	1	2		1	5		2020-11-02	4					3					1	1		1							1				1						2	1	2	1
	2	1999-05-01	1	1	2		1	3	1	2021-02-01	6										1	1		1		1		1				1									1	1	1	1	<10
79110	2	1991-02-01	1	4	2		1	5		2020-06-16	3	5				1	5				1	1		1		1					1		1		1						2		2	1	34
79104	2	1995-09-01	1	1	2		1	5		2020-05-04	1	2					2				1	1		1		1			1		1		1								2		2	1	>1000
79106	5	1997-07-01	1	1	2	2	1	4		2020-06-08	1	2	1	1	1		2				1	1		1		1					1				1						2		2	1	305
79868	1	1991-03-01	1	1	2	2	5	3		2020-10-26	1	3									1	1		1		1					1				1						1	1	1	1
79100	2	1994-05-01	1	1	2	7	1	5		2020-06-16	8					2					1	1		1		1			1		1										1		1	1	<10
79106	1	1990-06-01	1	3	2		1	3		2020-05-18	1	2	1	1	1		2				1	1		1		1					1				1						2		2	1	>1000
79106	2	1996-12-01	1	1	2		2	3		2020-07-20	2	1	1	1	1	2					1	1		1							1				1						2	1	2	1	19
79100	2	1997-07-01	1	1	2		4	5		2020-06-22	5	1				3					1	1		1		1			1		1		2		2						1		1	1	<10
79297	1	1997-02-01	1	3	2		7	3		2020-06-15		3					2				1	1		1		1					1				1						2		2	1	69
791105	2	1990-05-01	1	4	2	5	5	4		2020-06-15	3	1	1	1	1	1					1	1		1		1					1				1						2		2	1	50
79115	2	1997-09-01	1	1	2		2	5		2020-08-24	1	1	1	1	1						1	1		1		1					1				1						2	1	2	1	199
	2	1988-03-01	1	4	2		1	3		2020-11-09	2					1					1	1		1		1			1	1	1		1	1	1						1	1	2	1
79100	1	1990-04-01	1	4	2			3	1	2020-08-03		6					2				1	1		1		1					1				1						2	1	2	1	209
79111	2	1989-03-01	1	4	2	4	4	3		2020-10-19	3										1	1			1	1					1										1	1	1	1
79206	2	1995-09-01	1	3	2		1	3		2020-10-05	4					3					1																								14
79117	2	1996-05-01	1	3	2		3	5		2020-09-07	5	2	1	1	1	1	2				1	1			1	1			1		1		1		1						2	1	2	1	215
79106	2	1989-01-01	1	4	2	3	4	3		2020-07-27	5					3					1	1		1		1					1				1						2	1	2	1	>1000
79100	2	1997-07-01	1	1	2		1	3		2020-11-16	6					3					1	1		1							1				1
	1	1976-03-01	1	4	1		1	3		2020-11-09		4					1				3	1			1	1			1		1		1		1						2	1	2	1
79098	1	1989-12-01	1	4	2		1	3		2020-09-07	1	4	1	1	1		2				1	1			1	1			1		1		1		1						2	1	2	1	23
79106	1	1993-05-01	1	4	2		1	3		2020-11-03	1	2	1	1	1		1				1	1		1		1					1				1	1		2	2	1	2	1	2	1
79102	2	1986-06-01	1	4	2		5	3		2020-07-21	3					2					1	1		1		1			1		1		1		1						2	1	2	1	59
79100	1	1992-01-01	1	3	2		1	3		2020-08-18		2					2				1	1		1		1					1				1						1	1	1	1	<10
	2	1999-02-01	1	1	2		1	3		2021-01-18	3					2					1	1		1							1				1						2	1	2	1	64
79115	2	2000-07-01	1	1	2		5	3		2020-10-20	3					2					1	1		1		1					1				1						2	1	2	1
79114	1	1992-06-01	4	4	2	1	5	3		2020-08-24	1	2	1	1	1		2				1	1		1		1					1				1						2	1	2	1	917
79102	2	1991-08-01	1	4	2		5	4		2020-07-07	6										1	1		1		1		1	1	1	1	1	1	1	1						1	1	1	1	<10
79106	1	1981-07-01	1	3	2		1	3		2020-07-27		2					1				1	1		1		1					1				1						2	1	2	1	23
	2	1999-02-01	1	1	2		1	6		2021-02-01	5	1	1	1	1	5					1	1			1	1					1				1						1	1	1	1	<10
79100	1	1994-01-01	1	4	2			3		2020-08-03		2					2				1	1		1		1					1				1						1	1	1	1	<10
	2	1990-05-01	1	4	2	7	5	3		2021-01-18	2					2					1	1		1		1					1				1						1	1	1	1	<10
79331	2	1997-03-01	1	1	2		5	3	1	2020-09-21	7					3					1	1			1	1					1				1						1	1	1	1	<10
	2	1990-08-01	1	4	2		1	3		2021-02-02	2										1	1		1		1					1				1						2	1	2	1	>1000
30926	1	1978-01-01	1	4	1	3	1	3		2020-09-21	4					1					1	1		1		1					1				1						2	1	2	1	57
79117	2	1991-09-01	1	4	2		5	3		2020-05-11	3					3					1	1		1		1					1				1						2		2	1	39
79111	2	2000-03-01	1	1	2		3	3		2020-09-07	2	1	1	1	1	2					1	1		1		1					1				1
79115	2	1995-11-01	1	1	2		1	3		2020-10-20	6					2					1	1			1	1					1				1						1	1	1	1
79106	1	1992-08-01	1	4	2		1	3		2020-06-15		6					3				1	1		1		1			1		1		1		1						1		1	1	<10
79100	2	1990-10-01	2	4	2	7	5	3		2020-05-11	2					1					1	1		1		1					1				1						2		2	1	836
79106	1	1991-11-01	1	1	2	7	5	3		2020-11-09		4					2				1	1			1	1			1		1		1		1							1	2	1
79206	1	1993-12-01	1	4	2		1	3		2020-06-15	1	5	1	1	1		3				1	1		1		1					1				1						1		2	1	<10
79106	2	1997-11-01	1	1	2		1	3		2020-10-12	2										1	1
79104	2	1989-11-01	1	1	2	7	4	3		2020-08-10	6	1	1	1	1	1					1	1		1		1			1		1		1		1						1	1	2	1	<10
79346	2	1986-05-01	1	4	2		1	3		2020-09-22	3					2					1	1		1		1			1		1		1		1						2	1	2	1	>1000
79106	5	1998-08-01	2	1	1		1	4		2020-06-08	1	1	1	1	2					2	1	1		1		1					1				1						1		1	1	<10
79016	2	1995-12-01	1	1	2		7	3		2020-05-19	3	1	1	1	1	2					1	1		1		1					1				1						1		2	1	78
	1	1998-01-01	1	1	2		1	3		2021-01-25		2									1	1			1	1			1		1		1		1						2	1	2	1	702
79106	2	1995-11-01	1	1	2		1	3		2020-09-21	2					1					1	1		1		1					1				1			2			2	1	2	1	21
79102	5	1997-08-01	1	2	2	1	5	4		2020-07-06	1	1	1	1	1						1	1		1		1		1	1	1	1	1	1	1	1						2	1	2	1	>1000
	1	1996-10-01	1	1	2	1		3	1	2021-02-01		2					2				1	1				1					1				1						2	1	2	1	943
79107	2	2000-02-01	1	1	2			3		2020-08-03	3					1					1	1		1		1					1				1	1		1	1	1	2	1	2	1	95
79104	2	1995-05-01	1	1	2		1	5		2020-07-13	7	1				4					1	1		1		1			1	1	1		1	1	1						2	1	2	1	104
	1	1987-05-01	1	4	2		1	3		2021-01-18	1	2	1	1	1		2				1	1			1	1					1				1						2	1	2	1	166
79102	2	1996-07-01	1	1	2		5	3		2020-10-06	3					1					1	1
79110	5	1997-07-01	1	1	2		1	3		2020-05-25		3									1	1		1		1					1				1						2		2	1	>1000
79108	1	1992-10-01	2	3	2	1		3		2020-08-03		3					2				1	1		1		1			1		1		1		1						2	1	2	1	>1000
79102	2	1990-09-01	1	1	2	1		3	1	2020-08-03	3					1					1	1		1		1			1		1		1		1						2	1	2	1	50
	2	1994-08-01	1	1	2		1	3		2021-01-25	4					2					1	1		1		1		1				1
79100	1	1995-12-01	1	4	2		1	3		2020-11-23		7					3				1	1
79104	1	1996-10-01	1	4	2	2	2	3		2020-07-21	1	2	1	1	1		2				1	1		1		1															2	1	2	1	>1000
79104	1	1989-09-01	1	4	2		1	3		2020-07-27		2					1				1	1		1		1					1				1						2	1	2	1	>1000
79206	2	1997-05-01	1	3	2		1	3		2020-10-05	2	1	1	1	1	2					1	1																							<10
79098	2	1997-11-01	1	1	2	4	2	3		2020-07-27	7	2				3					1	1		1		1					1				1						2	1	2	1	>1000
79110	1	1996-01-01	1	4	2			3	1	2020-08-03		4					1				1	1		1					1		1		1		1						1	1	1	1	<10
79106	2	1998-09-01	1	1	2		5	5		2020-08-10	3					1					1	1		1		1					1				1		1				2	1	1	1	28
79110	2	1999-12-01	1	1	2			3		2020-08-04	3					1					1	1		1		1					1				1						2	1	2	1	>1000
79106	1	1998-02-01	1	1	2		1	3	1	2020-09-07		3					1				1	1		1		1					1				1						1	1	1	1	<10
79106	1	1988-11-01	1	4	2	5	5	3		2020-07-27		3					3				1	1		1		1					1				1						2	1	2	1	50
79115	2	2000-07-01	1	1	2		2	5		2020-05-18	6	2				5	2				1	1		1		1		1	1	1	1	1	1	1	1						1		1	1	<10
79106	1	1987-05-01	8	4	2		5	3		2020-09-07	1	5					4				1	1			1	1					1				1						2	1	2	1	57
79106	2	1995-10-01	1	4	2	5	5	5		2020-07-13	3					2					1	1		1		1		3	1		1		1		1						1	1	1	1	<10
75109	2	1993-10-01	1	1	2		5	3		2020-07-07	3										1	1		1		1					1				1						1	1	1	1
79415	1	1975-01-01	1	4	2		1	3		2020-09-07		7					3				1	1		1		1					1				1						1	1	1	1	<10
79111	2	1990-02-01	1	4	2		4	3		2020-07-13	3	1	1	1	1	3					1	1		1		1					1				2						2	1	2	1	>1000
79100	2	1996-11-01	1	4	2		2	3		2020-08-17	4					3					1	1			1	1					1				1						1	1	1	1	<10
79100	1	1996-06-01	2	1	2	5	5	3		2020-07-20		3					2				1	1		1					1		3		1
79106	2	1995-11-01	1	1	2	3	5	3		2020-11-03	2					1					1	1		1		1					1				1						2	1	2	1
79100	1	1989-04-01	8	3	2	7	7	3		2020-08-17		4					2				1	1			1	1					1				1						1	1	1	1	<10
	2	2001-10-01	1	1	2		3	3		2021-01-18	5					5					1	1		1		1															2	1	2	1	77
79098	2	1995-12-01	8	1	2	5	3	3		2020-05-25	7		1	1	1	3					1	1		1		1															2		2	1	12
79108	1	1984-07-01	1	4	2	2	5	3		2020-08-10	1	5	1	1	1		2				1	1		1		1					1				1						1	1	1	1	<10
79102	1	1995-02-01	1	1	2		1	3		2020-11-02		2					1				1	1		1		1					1				1						1	1	1	1
79104	6	1995-04-01	1	1	2	2	5	3		2020-10-05	7					5					1	1																							>1000
79102	2	1995-07-01	1	1	2		1	3		2020-09-07	2	1	1	1	1	2					1	1				1					1				1
79106	2	1999-10-01	1	1	2		1			2020-06-02	3	1	1	1	1	2					1	1		1		1					1				1			2	1		2		2	1	326
	2	1992-07-01	1	4	2		5	3		2021-01-25	6										1	1		1	1	1		1	1			1	1					2	2	1	2	1	2	1	>1000
79102	2	1993-06-01	2	4	2		1	5		2020-06-08	6					2					1	1		1		1					1				1						1		1	1	<10
79106	1	1990-09-01	1	4	2		1	3		2020-07-07		3					2				1	1		1		1					1				1						1	1	1	1	<10
79115	1	1983-12-01	1	4	2		1	3		2020-07-21	1	4	1	1	1						1	1		1		1															2	1	2	1	105
	2	1997-07-01	5	1	2		1	3	1	2020-11-09	2					2					1	1			1	1			1		1		1		1						2	1	2	1
79104	2	1978-08-01	1	4	2	8	1	3		2020-10-26	2					2					1	1		1		1					1				1						1	1	1	1
79102	2	1985-03-01	1	4	2	1	5	3		2020-06-22	3					2					1	1				1					1				1
	2	1990-01-01	1	4	2	2	5	3		2021-01-25	7					3					1	1			1	1					1				1						2	1	2	1	31
79106	2	1993-10-01	1	4	2	11	5	5		2020-11-03	7	1	1	1	1	7					1	1			1	1				1	1			1	1						2	1	2	1
	2	1995-07-01	1	1	2		3	3		2021-01-19	2					1					1	1			1	1			1		1		1		1						2	1	2	1	792
77977	2	1990-05-01	2	3	2		1	3		2020-07-13	2					5					1	1		1		1			1		1		1		1						2	1	2	1	103
79106	2	1982-01-01	1	4	2		5	3		2020-09-07	3					3					1	1			1	1					1				1						1	1	1	1	<10
79106	2	1994-04-01	1	3	2		5	3	1	2020-05-19	2					1					1	1		1		1					1				1						2		2	1	>1000
79106	2	1996-09-01	1	1	2		1	3		2020-05-18	2	1	1	1	1	2					1	1		1		1			1		1		1		1						2		2	1	>1000
79102	2	1989-08-01	1	3	2		3	3		2020-10-26	4					3					1	1		1		1					1				1	1		2	2	1	2	1	2	1
79106	1	1993-05-01	1	3	2			3	2	2020-11-23
79115	1	1995-08-01	1	4	2		5	3		2020-09-21		3					2				1	1		1		1					1				1						2	1	2	1	95
79115	2	1980-04-01	1	4	2	9	5	3		2020-07-27	4					3					1	1																							>1000
79110	1	1988-07-01	3	4	2		5	6	1	2020-10-05	1	2	1	1			2				1	1																							39
79252	2	1995-04-01	1	3	2	1	3	3		2020-08-18	4					2					1	1		1		1					1				1						2	1	2	1	>1000
79211	2	1990-05-01	1	4	2	4	1	5		2020-06-08	2					1					1	1		1		1					1				1						2		2	1	115
79115	5	1990-01-01	1	4	2		5	3		2020-05-11	3	1	1	1	1	2					1	1		1		1					1				1						2		2	1	>1000
79115	2	1987-07-01	1	4	2		1	3		2020-06-22	2					2					1	1		1		1					1				1						2		2	1	87
79331	2	1999-11-01	1	1	2	2	2	3		2020-08-10	3					3					1	1		1							1				1
79106	1	1992-11-01	1	3	2		1	3		2020-06-02		2					2				1	1		1		1					1				1						2		2	1	>1000
79100	2	1988-08-01	1	4	2		1	3		2020-05-04	7					2					1	1		1		1					1				1
79100	2	1995-11-01	1	4	2		1	5		2020-07-13	6	1	1	1	1	4					1	1		1		1			1		1		1		1						1	1	1	1	<10
79100	2	1994-01-01	6	1	2	4	5	3		2020-06-08	2	1	1	1	1	2					1	1		1		1					1				1						1		1	1	<10
79539	2	1989-03-01	1	4	2	5	1	3		2020-09-07	3					2					1	1			1	1					1				1						2	1	2	1	283
79110	1	1989-03-01	1	4	2		1	3		2020-11-23	1	5	1	1	1						1	1
79115	1	1985-06-01	2	4	2	7		3		2020-08-03		7					1				1	1		1							1				1						2	1	2	1	189
	2	1997-02-01	1	1	2	4	5	3		2021-01-25	5					3					1	1			1	1					1				1			2	2	1	2	1	2	1	10
79104	2	1998-08-01	1	1	2		3	5		2020-08-17	2					2					1	1		1		1		1		1	1	1	3	1	1						2	1	2	1	>1000
79102	2		4	4	2	2	1	3		2020-08-24	2					2					1	1		1		1					1				1						2	1	2	1	>1000
79114	2	1996-06-01	1	4	2		2	3		2020-09-22	6					2					1	1		1		1					1				1						2	1	2	1	253
	1	1989-01-01	1	4	2	2	1	3		2021-02-02	7	7	1	1	1	1	5				1	1			1	1					1				1						2	1	2	1	41
79114	2	1996-11-01	1	1	2		7	3		2020-08-17	2					2					1	1		1		1					1				1						2	1	2	1	109
79108	1	1990-08-01	1	4	2		1	3		2020-07-13	1	3	1	1	1		2				1	1		1		1			1		1		2		2						1	1	2	1	<10
79102	2	1994-12-01	1	4	2		5	3		2020-05-18	3					2					1	1		1		1		1		1	1	1		1	1						1		1	1	<10
79111	2	1999-05-01	1	1	2		7	5	1	2020-09-28	4	2				2	1				1	1		1		1					1				1
	2	1995-08-01	1	3	2		2	3	1	2021-01-25	4					2					1	1		1
79117	1	1990-09-01	1	4	2		1	3		2020-05-11		2					2				1	1		1		1					1				1
79114	2	1995-10-01	1	3	2	3	4	3		2020-08-17	4					2					1	1			1	1		1		1	1	1		1	1						2	1	2	1	52
79215	5	1976-06-01	1		2	1	4	3		2020-11-23	7					3					1	1			1	1		1	1	1	1	1	1	1	1
79115	2	1995-12-01	1	4	2	1	1	3		2020-08-10	1										1	1		1		1		1		1	1	1		1	1						2	1	2	1	75
	1	1994-07-01	1	4	2		1	3	1	2021-02-01	1	2	1	1	1		2				1	1		1		1					1				1						2	1	2	1	135
79114	2	1995-02-01	1	1	2	4	1	4		2020-10-12	2	2				2	2				1	1
79115	1	1989-06-01	1	4	2	4	5	3		2020-07-06		2					1				1	1		1		1					1				1						1	1	1	1	<10
79103	2	1992-12-01	2	4	2		3	3		2020-11-23	4	1	1	1	1	3					1	1			1	1		1	1	1	1	1	1	1	1						1	1	1	1
79115	2	1994-11-01	1	4	2		1	3		2020-06-16	2	1	1	1	1	2					1	1		1		1			1		1		1		1						2		2	1	>1000
79108	1	1994-03-01	1	4	2		1	3	1	2020-05-25	1	3	1	1	1		3				1	1		1		1					1				1						1		1	1	<10
79106	2	1994-11-01	1	1	2		1	3		2020-05-25	2	1	1	1	1	2					1	1		1		1					1				1						2		2	1	554
	1	1991-10-01	2	4	2	7	1	3		2021-01-18	1	2	1	1	1		1				1	1		1							1				1						1	1	1	1	<10
79249	2	1989-02-01	9	4	2		1	3		2020-06-08	2					2					1	1		1		1		1	1	1	1	1	1	1	1						1		1	1	<10
	2	1995-12-01	8	1	2		2	3		2020-11-09	5					5					1	1			1	1			1	1	1		1	1	1						2	1	2	1
79856	1	1995-07-01	1	3	2	7	5	3		2020-11-23	1	3	1	1	1		3				1	1			1	1			1	1	1		1	1	1	1		1	1	1	1	1	1	1
78462	1	1989-08-01	1	4	2	7	3	3		2020-07-20		2					2				1	1		1		1															2	1	2	1	21
79110	1	1992-10-01	1	4	2		5	3		2020-07-06	1	3	1	1	1		2				1	1		1		1					1				1						1	1	1	1	<10
79115	2	1973-06-01	2	4	2	1	1	3		2020-06-22	2	1	1	1	1						1	1		1		1			1		1		1		1						2		2	1	>1000
	2	1999-04-01	1	1	2	1	4	5		2020-12-08	6					3					1	1		1		1		1				1				1		1	2	1	2	1	2	1	305
79091	2	1994-06-01	1	3	2		1	3		2020-11-23	2	1	1	1	1	2					1	1			1	1			1		1		1		1						2	1	2	1
79098	2	1991-10-01	1	4	2	3	7	3	1	2020-06-22	2					2					1	1		1		1			1		1		1		1						1		1	1	<10
79211	1	1991-01-01	1	1	2		1	3		2020-06-08	1	2	1	1	1		2				1	1		1		1					1				1						1		1	1	<10
79104	1	1988-07-01	1	4	2		1	3		2020-11-09		4					3				1	1			1	1			1		1		1		1						2	1	2	1
79110	2	1996-12-01	1	1	2		1	5	1	2020-11-02	4	2				2					1	1		1		1					1				1						1	1	1	1
79114	1	1995-04-01	1	4	2		1	3		2020-09-07		6					3				1	1			1	1					1				1						2	1	2	1	>1000
79115	2	1999-01-01	1	1	2		5	3		2020-06-16	4										1	1		1		1					1				1						2		2	1	>1000
79110	1	1991-09-01	1	1	2		1	3		2020-06-15	2	6					4				1	1		1					1		1		1		1						1		1	1	<10
79106	2	1989-03-01	1	4	2	2	5	3		2020-11-03	4					1					1	1			1	1					1				1
79100	1	1998-08-01	1	3	2			3	1	2020-08-04		5					5				1	1		1		1					1				1	1		1			1	1	1	1	<10
79114	2	2000-09-01	1	1	2		1	3		2020-11-02	2					1					1	1		1							2				1						2	1	2	1
79104	2	1985-10-01	1	4	2		5	3		2020-08-10	4					3					1	1		1		1					1				1						1	1	1	1	<10
79211	1	1986-07-01	1	4	2			3		2020-08-04		6					2				1	1		1		1					1				1						1	1	2	1	<10
79102	1	1991-01-01	1	4	2		3	3		2020-07-07	1	8	1	1	8		3			1	1	1		1		1			1		1		1		1										<10
79117	2	1996-04-01	1	1	2		5	6		2020-09-28	4					2					1	1		1		1				1	1			1	1						2	1	2	1	16
	2	1995-04-01	1	1	2	2	1	3		2021-01-25	4					1					1	1			1	1					1				1			2	2	1	2	1	2	1	>1000
79102	2	1991-06-01	1	4	2		1	5		2020-07-20	3	1	1	1	1	3					1	1		1		1		1		1	1	1		1	1						1	1	1	1	<10
	2	2000-05-01	1	1	2	1	3	3		2021-02-02	3					1					1	1		1		1					1				1						2	1	2	1	169
79294	2	1999-10-01	1	1	2	2		3		2020-08-04	4					2					1	1		1		1					1				1						1	1	2	1	<10
79108	2	1993-10-01	1	1	2	1	5	3		2020-05-18	2					2					1	1		1		1			1		1		1		1						2		2	1	>1000
79110	2	1997-12-01	1	1	2	2	5	3		2020-11-02	2										1	1			1	1					1				1						1	1	2	1
79102	2	1994-05-01	1	4	2		4	2		2020-07-06		2					2				1	1		1		1					1				1						1	1	1	1	<10
79110	2	1997-05-01	1	1	2	3	5	5		2020-09-07	4				2	3				1	1	1			1	1			1		1		1		1						1	1	1	1	<10
[truncated: 208 more columns]

## Sheet: Codebook Checkpoint Survey
Q76		Call number:		TEXT
Q10		Wie würden Sie Ihr Geschlecht heute definieren?	Mann	1
			Frau	2
			trans* Mann	3
			trans* Frau	4
			nicht binär	5
			Other	6
Q20		Wann sind Sie geboren?		MONTH / YEAR
Q30		Haben Sie sich schon einmal oder öfter auf HIV testen lassen?	nein	1
			ja	2
Q31		Wann war Ihr letzter HIV-Test?	In den letzten 6 Monaten	1
			2018	2
			2017	3
			2016	4
			2015	5
			2014	6
			2010–2013	7
			2005–2009	8
			2000–2004	9
			vor dem Jahr 2000	10
			weiß ich nicht, möchte ich nicht sagen	11
Q32		Wo haben Sie sich das letzte Mal testen lassen?	Hier	1
			anderer Checkpoint	2
			HIV/Hepatitis-Schwerpunktpraxis	3
			Substitutionspraxis	4
			sonstige Arztpraxis	5
			Gesundheitsamt	6
			Selbsttest	7
			Einsendetest	8
			Blutspende	9
			Krankenhaus, Entzugs-/Therapie-Einrichtung	10
			in Haft	11
			Anderer Ort:	12
Q40		In welcher Beziehungsform leben Sie?	ich bin Single / ohne feste Beziehung	1
			ich lebe in einer Partnerschaft / Beziehung	2
			anderes	3
Q50		Welcher Begriff beschreibt am besten Ihre sexuelle Orientierung?	schwul	1
			lesbisch	2
			heterosexuell	3
			queer	4
			bisexuell	5
			andere Beschreibung	6
Q60	Q60_11	Aus welchem Grund möchten Sie sich auf HIV und/oder andere sexuell übertragbare Infektionen testen lassen? (Bitte alles Zutreffende auswählen)	Ich hatte eine/mehrere Risikosituation(en) beim Sex	1
	Q60_10		Ich hatte eine/mehrere Risikosituation(en) beim Drogenkonsum	1
	Q60_9		Mein Partner/Partnerin hatte eine/mehrere Risikosituation(en)	1
	Q60_8		Ich lasse mich regelmäßig auf HIV und/oder Geschlechtskrankheiten untersuchen (Routinekontrolle)	1
	Q60_7		Ich möchte die PrEP beginnen	1
	Q60_6		Ich möchte mich zur Kontrolle bei Einnahme einer PrEP testen lassen	1
	Q60_5		Ich bin in einer neuen Beziehung	1
	Q60_4		Kinderwunsch	1
	Q60_3		Mein Partner/meine Partnerin ist mit HIV und/oder einer Geschlechtskrankheit infiziert	1
	Q60_2		Ich hatte kein HIV Risiko	1
	Q60_1		anderer Grund:	1
Q61		Wo sehen Sie Ihr größeres Risiko?	Sex	1
			Drogenkonsum	2
Q70_S_1	Mit wie vielen verschiedenen Personen hatten Sie in den vergangenen 6 Monaten Sex? (Falls Sie die genaue Zahl nicht wissen, schätzen Sie bitte die Zahl)	mit Männern	0	1
			1	2
			2	3
			3	4
			4	5
			5	6
			2018-10-06	7
			11 und mehr	8
Q70_S_2	Mit wie vielen verschiedenen Personen hatten Sie in den vergangenen 6 Monaten Sex? (Falls Sie die genaue Zahl nicht wissen, schätzen Sie bitte die Zahl)	mit Frauen	0	1
			1	2
			2	3
			3	4
			4	5
			5	6
			2018-10-06	7
			11 und mehr	8
Q70_S_3	Mit wie vielen verschiedenen Personen hatten Sie in den vergangenen 6 Monaten Sex? (Falls Sie die genaue Zahl nicht wissen, schätzen Sie bitte die Zahl)	mit trans* Männern	0	1
			1	2
			2	3
			3	4
			4	5
			5	6
			2018-10-06	7
			11 und mehr	8
Q70_S_4	Mit wie vielen verschiedenen Personen hatten Sie in den vergangenen 6 Monaten Sex? (Falls Sie die genaue Zahl nicht wissen, schätzen Sie bitte die Zahl)	mit trans* Frauen	0	1
			1	2
			2	3
			3	4
			4	5
			5	6
			2018-10-06	7
			11 und mehr	8
Q70_S_5	Mit wie vielen verschiedenen Personen hatten Sie in den vergangenen 6 Monaten Sex? (Falls Sie die genaue Zahl nicht wissen, schätzen Sie bitte die Zahl)	mit nicht binären Menschen	0	1
			1	2
			2	3
			3	4
			4	5
			5	6
			2018-10-06	7
			11 und mehr	8
Q71a_S	Mit wie vielen Männer hatten Sie in den vergangenen 6 Monaten Analverkehr und/oder Vaginalverkehr ohne Kondom (oder Kondom abgerutscht/gerissen) ?	mit Männern	0	1
			1	2
			2	3
			3	4
			4	5
			5	6
			2018-10-06	7
			11 und mehr	8
Q71b_S	Mit wie vielen Männer hatten Sie in den vergangenen 6 Monaten Analverkehr und/oder Vaginalverkehr ohne Kondom (oder Kondom abgerutscht/gerissen) ?	mit Frauen	0	1
			1	2
			2	3
			3	4
			4	5
			5	6
			2018-10-06	7
			11 und mehr	8
Q71c_S	Mit wie vielen trans* Männern hatten Sie in den vergangenen 6 Monaten Analverkehr und/oder Vaginalverkehr ohne Kondom (oder Kondom abgerutscht/gerissen)?	mit mit trans* Männern	0	1
			1	2
			2	3
			3	4
			4	5
			5	6
			2018-10-06	7
			11 und mehr	8
Q71d_S	Mit wie vielen trans* Frauen hatten Sie in den vergangenen 6 Monaten Analverkehr und/oder Vaginalverkehr ohne Kondom (oder Kondom abgerutscht/gerissen)?	mit trans* Frauen	0	1
			1	2
			2	3
			3	4
			4	5
			5	6
			2018-10-06	7
			11 und mehr	8
Q71e_S	Mit wie vielen nicht binären Menschen hatten Sie in den vergangenen 6 Monaten Analverkehr und/oder Vaginalverkehr ohne Kondom (oder Kondom abgerutscht/gerissen)?	mit nicht binären Menschen	0	1
			1	2
			2	3
			3	4
			4	5
			5	6
			2018-10-06	7
			11 und mehr	8
Q130_S		Haben Sie in den letzten 6 Monaten für Sex bezahlt?	nein	1
			ja	2
			Ich kann mich nicht erinnern oder möchte es nicht sagen	3
Q140_S		Wurden Sie in den letzten 6 Monaten für Sex bezahlt?	nein	1
			ja	2
			Ich kann mich nicht erinnern oder möchte es nicht sagen	3
Q120_S	Q120_S_4	Mit wem hatten Sie in den letzten 6 Monaten Risikosituationen beim Sex?	mit festem_fester Partner_in (oder mehreren festen Partner_innen)	1
	Q120_S_3		mit einer oder mehreren Personen, die ich schon länger kenne	1
	Q120_S_2		mit einer oder mehreren nicht näher bekannten Person(en)	1
	Q120_S_1		Ich kann mich nicht erinnern oder möchte es nicht sagen	1
Q170_S		Wie hoch schätzen Sie Ihr Risiko einer Ansteckung mit HIV ein?	kein Risiko	1
			niedriges Risiko	2
			mittleres Risiko	3
			hohes Risiko	4
Q80a_S	Q80a_S_6	Was ist passiert?	Ich hatte keine Risikosituation	1
	Q80a_S_5		Wir haben kein Kondom benutzt	1
	Q80a_S_4		Das Kondom ist abgerutscht/gerissen	1
	Q80a_S_3		Beim Oralverkehr ist Blut oder Sperma in den Mund gelangt	1
	Q80a_S_2		Es gab ein anderes Risiko:	1
	Q80a_S_1		Ich habe Sperma ins Auge bekommen	1
Q160_S		Wie lange liegt die letzte Risikosituation zurück?	0 - 3 Tage	1
			4 - 14 Tage	2
			15 Tage bis 6 Wochen	3
			6 Wochen bis 12 Wochen (3 Monate)	4
			länger her	5
Q180_S		Haben Sie seit Ihrem letzten negativen HIV-Test die PrEP genommen?	nein	1
			ja	2
Q181_S		Wie nehmen Sie PrEP?	täglich	1
			bei Bedarf	2
			jetzt nicht mehr	3
Q182_S		Wie lange nehmen Sie schon die PrEP?	1 Monat	1
			2 Monate	2
			3 Monate	3
			4 Monate	4
			5 Monate	5
			6 Monate	6
			6-11 Monate	7
			1 Jahr oder länger	8
			ich nehme derzeit keine PrEP	9
			ich weiß es nicht	10
Q190_S		Nehmen Sie vor oder beim Sex Alkohol, Poppers, Medikamente oder andere Drogen/Substanzen?	nie	1
			selten	2
			häufig	3
			immer	4
			Ich weiß es nicht/möchte ich nicht beantworten	5
Q191_S	Q191_S_12	Was haben Sie bei der letzten sexuellen Risikosituation genommen?	Alkohol	1
	Q191_S_11		Cannabis (Gras, Marihuana, Haschisch)	1
	Q191_S_10		Potenzpillen (z. B. Viagra®, Cialis®, Levitra®)	1
	Q191_S_9		Poppers	1
	Q191_S_8		GBL, GHB, Liquid Ecstasy	1
	Q191_S_7		Ecstasy (E, X, XTC), MDMA (Emma)	1
	Q191_S_6		Methamphetamin (Crystal, Ice, Tina, C)	1
	Q191_S_5		Amphetamin, Speed	1
	Q191_S_4		Mephedron (Meph, M-CAT, Bubbles), Legal High	1
	Q191_S_3		Ketamin (kit kat, Special-K)	1
	Q191_S_2		Kokain (Koks)	1
	Q191_S_1		Andere:	1
Q200_S	Q200_S_15	Wie kam es zu Sex ohne Kondom?	Ich weiß nicht, wie es dazu kam	1
	Q200_S_14		Mein_e Sexpartner_in wollte Sex ohne Kondom	1
	Q200_S_13		Ich wollte Sex ohne Kondom	1
	Q200_S_12		Mein_e Partner_in hat mir gesagt, dass er_sie HIV-negativ ist	1
	Q200_S_11		Mein_e Partner_in hat mir gesagt, dass er_sie HIV-Medikamente nimmt und nicht mehr ansteckend ist	1
	Q200_S_10		Ich nehme die PrEP	1
	Q200_S_9		Mein_e Partner_in hat mir gesagt, dass er_sie die PrEP nimmt	1
	Q200_S_8		Ich bin davon ausgegangen, dass mein_e Partner_in HIV-negativ war	1
	Q200_S_7		Mit Kondom habe ich Schwierigkeiten, eine Erektion zu bekommen/aufrechtzuerhalten	1
	Q200_S_6		Ich hatte kein Kondom dabei	1
	Q200_S_5		Ich habe Alkohol und/oder Drogen konsumiert und die Kontrolle verloren	1
	Q200_S_4		Das Kondom ist gerissen/abgerutscht	1
	Q200_S_3		Ich hatte keinen Sex ohne Kondom	1
	Q200_S_2		Ich möchte das nicht beantworten	1
	Q200_S_1		Es gab einen anderen Grund:	1
Q183_S		Hatten Sie die PrEP bei der letzten Risikosituation/beim letzten Sex ohne Kondom wie geplant eingenommen?	nein	1
			ja	2
Q210_S	Q210_S_5	Warum nicht?	Der Sex war ungeplant/spontan	1
	Q210_S_4		Ich habe es vergessen	1
	Q210_S_3		Ich hatte zeitweise keinen Zugang	1
	Q210_S_2		Ich hielt es nicht für notwendig	1
	Q210_S_1		Anderer Grund	1
Q220_S		Wann haben Sie sich zuletzt auf andere Geschlechtskrankheiten als HIV untersuchen lassen?	noch nie	1
			im letzten Monat	2
			in den letzten 3 Monaten	3
			in den letzten 6 Monaten	4
			vor mehr als 6 Moanten	5
			möchte ich nicht sagen	6
			ich weiß es nicht	7
Q230_S		Ist bei Ihnen schon einmal eine Syphilis festgestellt worden?	nein	1
			ja	2
			Ich kann mich nicht erinnern, ich weiß es nicht oder ich möchte es nicht sagen	3
Q231_S		Wenn ja, wann zuletzt?	weiß ich nicht	1
			2020	2
			2019	3
			2018	4
			2017	5
			2016	6
			2015	7
			2012-2014	8
			2009-2011	9
			2008 und früher	10
Q250_S		Sind Sie gegen Hepatitis A geimpft?	nein	1
			ja	2
			ich weiß es nicht	3
			Ich habe eine Hepatitis A durchgemacht und bin jetzt vor einer Ansteckung geschützt	4
Q251_S		Wie viele Impf-Dosen gegen Hepatitis A haben Sie erhalten?	eine Impf-Dosis	1
			zwei Impf-Dosen	2
			drei oder mehr Impf-Dosen	3
			Ich weiß es nicht	4
Q260_S		Sind Sie gegen Hepatitis B geimpft?	nein	1
			ja	2
			Ich weiß es nicht	3
			Ich habe eine Hepatitis B durchgemacht und bin jetzt vor einer Ansteckung geschützt	4
			Ich habe eine chronische Hepatitis B	5
Q261_S		Wie viele Impf-Dosen gegen Hepatitis B haben Sie erhalten?	eine Impf-Dosis	1
			zwei Impf-Dosen	2
			drei oder mehr Impf-Dosen	3
			Ich weiß es nicht	4
Q401_D	Q401_D_19	Welche Drogen/Substanzen haben Sie in den letzten sechs Monaten genommen?	Alkohol	1
	Q401_D_18		Cannabis (Gras, Marihuana, Haschisch)	1
	Q401_D_17		Potenzpillen (z. B. Viagra®, Cialis®, Levitra®)	1
	Q401_D_16		Poppers	1
	Q401_D_15		GBL, GHB, Liquid Ecstasy	1
	Q401_D_14		Ecstasy (E, X, XTC), MDMA (Emma)	1
	Q401_D_13		Methamphetamin (Crystal, Ice, Tina, C)	1
	Q401_D_12		Amphetamin, Speed	1
	Q401_D_11		Mephedron (Meph, M-CAT, Bubbles), Legal High	1
	Q401_D_10		Ketamin (kit kat, Special-K)	1
	Q401_D_9		Kokain (Koks)	1
	Q401_D_8		Crack (Freebase)	1
	Q401_D_7		Heroin	1
	Q401_D_6		Methadon	1
	Q401_D_5		Substitol	1
	Q401_D_4		Benzodiazepine (Benzos)	1
	Q401_D_3		Fentanyl	1
	Q401_D_2		Buprenorphin	1
	Q401_D_1		Andere	1
Q402_D	Q402_D_5	Wie haben Sie die Droge(n) genommen?	gespritzt (in die Vene)	1
	Q402_D_4		gespritzt, aber nicht ins Blut	1
	Q402_D_3		gesnieft	1
	Q402_D_2		inhaliert	1
	Q402_D_1		geschluckt	1
Q403_D	Q403_D_7	Haben Sie in den letzten 6 Monaten Utensilien mit anderen geteilt?	immer eigene Utensilien benutzt und nicht geteilt	1
	Q403_D_6		Spritze(n)	1
	Q403_D_5		Nadel(n)	1
	Q403_D_4		Sniefröhrchen	1
	Q403_D_3		Filter	1
	Q403_D_2		Löffel, Pfännchen	1
	Q403_D_1		Wasser, Wasserbehälter	1
Q404_D	Q404_D_3	Mit wem haben Sie in den letzten 6 Monaten Utensilien geteilt?	mit meinem Partner/meiner Partnerin	1
	Q404_D_2		mit Freund_innen/guten Bekannten	1
	Q404_D_1		mit flüchtigen Bekannten/Fremden	1
Q405_D	Q405_D_10	Wie kam es zum gemeinsamen Benutzen von Drogenkonsumutensilien?	Ich hatte nicht genügend Utensilien	1
	Q405_D_9		Der Stoff wurde geteilt/weitergegeben	1
	Q405_D_8		Ich hatte Entzugserscheinungen	1
	Q405_D_7		Ich hatte ein Gefühl des Vertrauens	1
	Q405_D_6		Ich hatte Drogen und/oder Alkohol konsumiert	1
	Q405_D_5		Ich war in Haft	1
	Q405_D_4		Ich achte selten auf sicheren Konsum	1
	Q405_D_3		Ich weiß nicht, wie es dazu kam	1
	Q405_D_2		Ich möchte das nicht beantworten	1
	Q405_D_1		Es gab einen anderen Grund:	1
Q406_D		Wie oft hast du in den letzten 6 Monaten Utensilien geteilt?	1-5 Mal	1
			6-10 Mal	2
			mehr als 10 Mal	3
Q70_D_1	Mit wie vielen verschiedenen Personen hatten Sie in den vergangenen 6 Monaten Sex? (Falls Sie die genaue Zahl nicht wissen, schätzen Sie bitte die Zahl)	mit Männern	0	1
			1	2
			2	3
			3	4
			4	5
			5	6
			2018-10-06	7
			11 und mehr	8
Q70_D_2	Mit wie vielen verschiedenen Personen hatten Sie in den vergangenen 6 Monaten Sex? (Falls Sie die genaue Zahl nicht wissen, schätzen Sie bitte die Zahl)	mit Frauen	0	1
			1	2
			2	3
			3	4
			4	5
			5	6
			2018-10-06	7
			11 und mehr	8
Q70_D_3	Mit wie vielen verschiedenen Personen hatten Sie in den vergangenen 6 Monaten Sex? (Falls Sie die genaue Zahl nicht wissen, schätzen Sie bitte die Zahl)	mit trans* Männern	0	1
			1	2
			2	3
			3	4
			4	5
			5	6
			2018-10-06	7
			11 und mehr	8
Q70_D_4	Mit wie vielen verschiedenen Personen hatten Sie in den vergangenen 6 Monaten Sex? (Falls Sie die genaue Zahl nicht wissen, schätzen Sie bitte die Zahl)	mit trans* Frauen	0	1
			1	2
			2	3
			3	4
			4	5
			5	6
			2018-10-06	7
			11 und mehr	8
Q70_D_5	Mit wie vielen verschiedenen Personen hatten Sie in den vergangenen 6 Monaten Sex? (Falls Sie die genaue Zahl nicht wissen, schätzen Sie bitte die Zahl)	mit nicht binären Menschen	0	1
			1	2
			2	3
			3	4
			4	5
			5	6
			2018-10-06	7
			11 und mehr	8
Q120_D	Q120_D_5	Mit wem hatten Sie in den letzten 6 Monaten Risikosituationen beim Anal- und Vaginalverkehr?	mit festem_fester Partner_in (oder mehreren festen Partner_innen)	1
	Q120_D_4		mit einer oder mehreren Personen, die ich schon länger kenne	1
	Q120_D_3		mit einer oder mehreren nicht näher bekannten Person(en)	1
	Q120_D_2		Ich hatte keine Risikosituationen bei Sex	1
	Q120_D_1		Ich kann mich nicht erinnern oder möchte es nicht sagen	1
Q130_D		Haben Sie in den letzten 6 Monaten für Sex bezahlt?	nein	1
			ja	2
			Ich kann mich nicht erinnern oder möchte es nicht sagen	3
Q140_D		Wurden Sie in den letzten 6 Monaten bezahlt für Sex?	nein	1
			ja	2
			Ich kann mich nicht erinnern oder möchte es nicht sagen	3
Q400_D		Nehmen Sie vor oder beim Sex Alkohol, Poppers, Medikamente oder andere Drogen/Substanzen?	nie	1
			selten	2
			häufig	3
			immer	4
			Ich weiß es nicht/will ich nicht beantworten	5
Q220_D		Wann haben Sie sich zuletzt auf andere Geschlechtskrankheiten als HIV untersuchen lassen?	noch nie	1
			im letzten Monat	2
			in den letzten 3 Monaten	3
			in den letzten 6 Monaten	4
			vor mehr als 6 Moanten	5
			möchte ich nicht sagen	6
			ich weiß es nicht	7
Q68		Ist bei Ihnen schon einmal eine Syphilis festgestellt worden?	nein	1
			ja	2
			Ich kann mich nicht erinnern, ich weiß es nicht oder ich möchte es nicht sagen	3
Q69		Wenn ja, wann zuletzt?	weiß ich nicht	1
			2020	2
			2019	3
			2018	4
			2017	5
			2016	6
			2015	7
			2012-2014	8
			2009-2011	9
			2008 und früher	10
Q410_D		Haben Sie sich schon einmal auf Hepatitis C testen lassen?	nein	1
			ja	2
			Ich weiß es nicht	3
Q411_D		Wann war Ihr letzter Hepatitis-C-Test?	weiß ich nicht	1
			2020	2
			2019	3
			2018	4
			2017	5
			2016	6
			2015	7
			2012-2014	8
			2009-2011	9
			2008 und früher	10
Q412_D		Was war das Testergebnis?	Ich hatte noch nie Hepatitis C	1
			Ich hatte früher Hepatitis C	2
			Ich habe Hepatitis C	3
			weiß nicht, was das Ergebnis war	4
Q250_D		Sind Sie gegen Hepatitis A geimpft?	nein	1
			ja	2
			Ich weiß es nicht	3
			Ich habe eine Hepatitis A durchgemacht und bin jetzt vor einer Ansteckung geschützt	4
Q251_D		Wie viele Impf-Dosen gegen Hepatitis A haben Sie erhalten?	eine Impf-Dosis	1
			zwei oder mehr Impf-Dosen	2
			Ich weiß es nicht	3
Q260_D		Sind Sie gegen Hepatitis B geimpft?	nein	1
			ja	2
			Ich weiß es nicht	3
			Ich habe eine Hepatitis B durchgemacht und bin jetzt vor einer Ansteckung geschützt	4
			Ich habe eine chronische Hepatitis B	5
Q75		Wie viele Impf-Dosen gegen Hepatitis B haben Sie erhalten?	eine Impf-Dosis	1
			zwei Impf-Dosen	2
			drei oder mehr Impf-Dosen	3
			Ich weiß es nicht	4
Q270		Wo wurden Sie geboren?	Deutschland	1
			Sonstiges Europa	2
			Naher/Mittler Osten	3
			Asien	4
			Afrika	5
			USA, Kanada	6
			Mexiko, Mittelamerika	7
			Südamerika	8
			Australien, Neuseeland	9
Q271		Wo in Europa ?	ALBANIEN	1
			ANDORRA	2
			ÖSTERREICH	3
			WEISSRUSSLAND	4
			BELGIEN	5
			BOSNIEN HERZEGOVINA	6
			BULGARIEN	7
			KROATIEN	8
			ZYPERN	9
			TSCHECHIEN	10
			DÄNEMARK	11
			ESTLAND	12
			FINNLAND	13
			FRANKREICH	14
			DEUTSCHLAND	15
			GRIECHENLAND	16
			UNGARN	17
			ISLAND	18
			IRLAND	19
			ITALIEN	20
			LETTLAND	21
			LIECHTENSTEIN	22
			LITAUEN	23
			LUXEMBURG	24
			MAZEDONIEN	25
			MALTA	26
			MOLDAVIEN	27
			MONACO	28
			MONTENEGRO	29
			NIEDERLANDE	30
			NORWEGEN	31
			POLEN	32
			PORTUGAL	33
			RUMÄNIEN	34
			RUSSLAND	35
			SAN MARINO	36
			SERBIEN	37
			SLOWAKAI	38
			SLOWENIEN	39
			SPANIEN	40
			SCHWEDEN	41
			SCHWEIZ	42
			TÜRKEI	43
			UKRAINE	44
			ENGLAND	45
			VATIKANSTADT	46
Q272		Wohnen Sie in Deutschland?	Ja, ich lebe hier	1
			Ja, ich bin nach Deutschland geflüchtet	2
			Nein, ich bin nur vorübergehend in Deutschland, z. B. als Tourist oder beruflich	3
Q273		Wie lange leben Sie schon in Deutschland?	0–2 Monate	1
			3–5 Monate	2
			6–11 Monate	3
			1 Jahr	4
			2–3 Jahre	5
			4–5 Jahre	6
			6–10 Jahre	7
			10 Jahre und länger	8
Q274		Sind eines oder beide Elternteile nach Deutschland zugewandert?	Nein	1
			Ja, ein Elternteil	2
			Ja, beide Elternteile	3
Q280		Was für eine Ausbildung haben Sie?	Ich bin derzeit noch in der Schule/einer Ausbildung/im Studium	1
			kein Berufsabschluss	2
			abgeschlossene Berufsausbildung (ohne Studium)	3
			Hochschulabschluss	4
Q290		Wie ist Ihre Arbeitssituation?	Ich gehe noch zur Schule	1
			Ich mache eine Ausbildung/bin im Studium	2
			Ich suche eine Arbeit/ich bin arbeitslos	3
			Ich bin angestellt/verbeamtet/selbstständig	4
			Ich bin im Ruhestand/berentet	5
			andere Arbeitssituation	6
Q300		Sind Sie in Deutschland krankenversichert?	nein	1
			ja	2
			Ich weiß es nicht	3

## Sheet: Codebook Befundbogen
BB_Q5_1		Klient*innen-ID (10-stellig, vom Fragebogen)		TEXT
BB_Q30_1		Aufrufnummer (fakultativ)		TEXT
BB_Q12_1		Labor-Code (fakultativ)		TEXT
BB_Q18-2		Klient*innen Passwort (fakultativ)		TEXT
BB_Q14_1		Lokale ID / Wartenummer		TEXT
BB_Q4		Geschlecht	Mann	1
			Frau	2
			trans* Mann	3
			trans* Frau	4
			unbekannt	5
BB_Q3		Sexuelle Orientierung	homosexuell (schwul/lesbisch)	1
			bisexuell	2
			heterosexuell	3
			unbekannt	4
BB_Q18	BB_Q18_1	"Ko-Faktoren"	MSM	1
	BB_Q18_2		Wiederholer	1
	BB_Q18_3		heterosexuelle Risiken	1
	BB_Q18_4		Beratung ohne Test	1
	BB_Q18_5		Sexarbeiter*in	1
	BB_Q18_6		kein Risiko	1
	BB_Q18_7		Nutzung von sexuellen Dienstleistungen	1
	BB_Q18_8		PrEP	1
	BB_Q18_9		Drogenkonsum i.v.	1
	BB_Q18_10		PEP Indikation/Überweisung	1
	BB_Q18_11		Drogenkonsum i.m.	1
	BB_Q18_12		Geflüchtete	1
	BB_Q18_13		Drogenkonsum gesnieft	1
	BB_Q18_14		ungeklärt/illegalisiert	1
	BB_Q18_15		Unfall mit Blutkontakt	1
	BB_Q18_16		alles unbekannt	1
BB_Q21	BB_Q21_1	Auf welche Infektionen soll wie getestet?	HIV-Schnelltest	1
	BB_Q21_2		Syph-Schnelltest	1
	BB_Q21_3		HCV-Schnelltest	1
	BB_Q21_4		HIV-Labortest	1
	BB_Q21_5		Syph-Labortest	1
	BB_Q21_6		HCV-Labortest	1
	BB_Q21_7		HIV-Westernblot	1
	BB_Q21_8		Syph. weitere Tests	1
	BB_Q21_9		HCV-PCR	1
	BB_Q21_10		HIV-PCR	1
	BB_Q21_11		GO/CT	1
	BB_Q21_12		zusätzliche Tests	1
BB_Q20	BB_Q20_1	Sonstige Labortests	Nierenfunktion (Krea)	1
	BB_Q20_2		HAV-Titer bzw. Infektserologie	1
	BB_Q20_3		HBV-Titer bzw. Infektserologie	1
	BB_Q20_4		HCV-Viruslast-Bestimmung	1
	BB_Q20_5		HIV-Viruslast-Bestimmung	1
	BB_Q20_6		CD4-Zellzahl-Bestimmung	1
BB_Q9	BB_Q9_1	Gonorrhö- und Chlamydien-Screening	gepoolt	1
	BB_Q9_2		separat	1
BB_Q10	BB_Q10_1	Gonorrhö- und Chlamydien: was bzw. wo?	pharyngeal	1
	BB_Q10_2		rektal	1
	BB_Q10_3		Urin/Harnröhre	1
	BB_Q10_4		vaginal	1
BB_Q36		HIV-Schnelltest	nicht reaktiv	1
			reaktiv	2
			nicht durchgeführt	3
BB_Q42		HIV-Testergebnis reaktiv	Blutentnahme für Labortestung hier	1
			Überweisung für externe Testung empfohlen	2
BB_Q37		HIV-Labortest	nicht reaktiv	1
			reaktiv	2
			nicht durchgeführt	3
BB_Q38		HIV-Westernblot	nicht positiv	1
			intermediär	2
			positiv	3
			nicht durchgeführt	4
BB_Q39		HIV-PCR	nicht positiv	1
			positiv	2
			nicht durchgeführt	3
BB_Q40		Syphilis-Schnelltest	nicht reaktiv	1
			reaktiv	2
			nicht durchgeführt	3
BB_Q43		Syphilis-Schnelltestergebnis reaktiv	Blutentnahme für Labortestung hier	1
			Überweisung für externe Testung empfohlen	2
BB_Q41		Syphilis-Laborsuchtest	nicht reaktiv	1
			reaktiv	2
			nicht durchgeführt	3
BB_Q8		Syphilis Testergebnis	nicht behandlungsbedürftig	1
			behandlungsbedürftig	2
			weitere Diagnostik erforderlich	3
			unbekannt bzw. nicht durchgeführt	4
BB_Q13_1	Gonorrhö- und Chlamydien-Screening	GO Pool	negativ	1
			positiv	2
			nicht durchgeführt	3
BB_Q13_2	Gonorrhö- und Chlamydien-Screening	GO pharyngeal	negativ	1
			positiv	2
			nicht durchgeführt	3
BB_Q13_3	Gonorrhö- und Chlamydien-Screening	GO rektal	negativ	1
			positiv	2
			nicht durchgeführt	3
BB_Q13_4	Gonorrhö- und Chlamydien-Screening	GO Urin/Harnröhre/vaginal	negativ	1
			positiv	2
			nicht durchgeführt	3
BB_Q13_5	Gonorrhö- und Chlamydien-Screening	CT Pool	negativ	1
			positiv	2
			nicht durchgeführt	3
BB_Q13_6	Gonorrhö- und Chlamydien-Screening	CT pharyngeal	negativ	1
			positiv	2
			nicht durchgeführt	3
BB_Q13_7	Gonorrhö- und Chlamydien-Screening	CT rektal	negativ	1
			positiv	2
			nicht durchgeführt	3
BB_Q13_8	Gonorrhö- und Chlamydien-Screening	CT Urin/Harnröhre/vaginal	negativ	1
			positiv	2
			nicht durchgeführt	3
BB_Q45		Hepatitis-C-Schnelltest	nicht reaktiv	1
			reaktiv	2
			nicht durchgeführt	3
BB_Q44		Hepatitis-C-Schnelltest reaktiv	Blutentnahme für Labortestung hier	1
			Überweisung für externe Testung empfohlen	2
BB_Q46		Hepatitis-C-Laborsuchtest	nicht reaktiv	1
			reaktiv	2
			nicht durchgeführt	3
BB_Q47		Hepatitis-C-PCR	nicht positiv	1
			positiv	2
			nicht durchgeführt	3
BB_Q50	BB_Q50_1	Kreatinin-im-Serum	Unauffällig / OK / im Normbereich	1
	BB_Q50_2		Auffällig / weicht vom Normbereich ab, bitte mit Arzt/Ärztin besprechen	1
	BB_Q50_3		Wert:	1
BB_Q51		Krea-Clearance (Berechnung)	Laborberechnung	1
			Teststellenberechnung	2
BB_Q52_1		Krea-Clearance (Wert)		TEXT
BB_Q29		Hepatitis-A	negativ (keine Infektion; kein Impfschutz)	1
			positiv (Zustand nach oder bei Infektion; nach Impfung)	2
BB_Q28_1	Hepatitis-A-Immunglobuline (IgG, IgM)	IgG	negativ	1
			positiv	2
			nicht durchgeführt	3
BB_Q28_2	Hepatitis-A-Immunglobuline (IgG, IgM)	IgM	negativ	1
			positiv	2
			nicht durchgeführt	3
BB_Q27		Hepatitis-B-Titer (Anti-HBs)	negativ bzw. nicht geschützt bzw. Impfschutz nicht ausreichend	1
			positiv bzw. geschützt bzw. Impfschutz ausreichend	2
			Option 3	3
			Other	4
BB_Q30_1	Hepatitis-B-Serologie	Anti-HBc	negativ	1
			positiv	2
			nicht durchgeführt	3
BB_Q30_2	Hepatitis-B-Serologie	Anti-HBe	negativ	1
			positiv	2
			nicht durchgeführt	3
BB_Q30_3	Hepatitis-B-Serologie	Anti-HBs	negativ	1
			positiv	2
			nicht durchgeführt	3
BB_Q30_4	Hepatitis-B-Serologie	HBs-Ag	negativ	1
			positiv	2
			nicht durchgeführt	3
BB_Q30_5	Hepatitis-B-Serologie	HBe-Ag	negativ	1
			positiv	2
			nicht durchgeführt	3
BB_Q24_1		Hepatitis-C-Viruslast (Kopien/ml)		TEXT
BB_Q23_1		HIV-Viruslast (Kopien/ml)		TEXT
BB_Q22_1		CD4-Zellzahl-Bestimmung (Zellen/ml)		TEXT
BB_Q11_1		Für Beratungsstellen (1):		TEXT
BB_Q11_2		Für Beratungsstellen (2):		TEXT
BB_Q11_3		Für Beratungsstellen (3):		TEXT
BB_Q19	BB_Q19_2	Testergebnis wurde abgeholt	Ja	1
	BB_Q19_1		Nein	1
BB_Q15		Wann wurde das Testergebnis abgeholt?		DAY / MONTH / YEAR
BB_Q31		Sind alle Befunde abschließend eingetragen?	ja, alles fertig	1
			nein, wir arbeiten noch daran	2
